# Supplementary material for: An Engineered Protein-Based Building Block (Albumin Methacryloyl) for Fabrication of a 3D In Vitro Cryogel Model
Source: Gels. 2022 Jun 25;8(7):404. doi: 10.3390/gels8070404 (PMC9324498; doi:10.3390/gels8070404)
Supplement: Supplementary file 1 [file gels-08-00404-s001.zip]

Archive with 2 entries (2 files):
- gels-1756998-supplementary_v1.pdf
- Video S1 and S2_v2.pptx
